# Supplementary material for: Release–Chelation Effect of Ultrasound-Assisted Citric Acid Treatment on Heavy Metal Removal Efficiency in Pyropia haitanensis
Source: Toxics. 2026 May 7;14(5):401. doi: 10.3390/toxics14050401 (PMC13211275; doi:10.3390/toxics14050401)
Supplement: Supplementary file 1 [file toxics-14-00401-s001.zip]

Archive with 1 entries (1 files):
- toxics-4218930-supplementary.pdf
